# Supplementary material for: Evaluating the effects of common control measures for influenza A (H1N1) outbreak at school in China: A modeling study
Source: PLoS One. 2017 May 19;12(5):e0177672. doi: 10.1371/journal.pone.0177672 (PMC5438140; doi:10.1371/journal.pone.0177672)
Supplement: S1 File — (XLSX) [file pone.0177672.s001.xlsx]

## Sheet: Sheet1
Date	Number of new cases
2009-11-04	0
2009-11-05	0
2009-11-06	0
2009-11-07	1
2009-11-08	1
2009-11-09	1
2009-11-10	3
2009-11-11	7
2009-11-12	15
2009-11-13	5
2009-11-14	2
2009-11-15	2
2009-11-16	0
2009-11-17	3
2009-11-18	3
2009-11-19	2
2009-11-20	6
2009-11-21	6
2009-11-22	0
2009-11-23	0
2009-11-24	0
2009-11-25	0
2009-11-26	1
2009-11-27	1
2009-11-28	1
2009-11-29	1
2009-11-30	0
2009-12-01	0
2009-12-02	0
2009-12-03	0
2009-12-04	0
2009-12-05	0
2009-12-06	0
