# Supplementary material for: Evaluating the effects of common control measures for influenza A (H1N1) outbreak at school in China: A modeling study
Source: PLoS One. 2017 May 19;12(5):e0177672. doi: 10.1371/journal.pone.0177672 (PMC5438140; doi:10.1371/journal.pone.0177672)
Supplement: S2 File — (XLSX) [file pone.0177672.s002.xlsx]

## Sheet: Sheet1
Date	Number of new cases
2013-01-05	0
2013-01-06	0
2013-01-07	0
2013-01-08	3
2013-01-09	4
2013-01-10	1
2013-01-11	2
2013-01-12	6
2013-01-13	5
2013-01-14	5
2013-01-15	12
2013-01-16	6
2013-01-17	11
2013-01-18	1
2013-01-19	0
2013-01-20	0
2013-01-21	0
2013-01-22	3
2013-01-23	8
2013-01-24	8
2013-01-25	4
2013-01-26	1
2013-01-27	0
2013-01-28	0
2013-01-29	0
2013-01-30	0
2013-01-31	0
2013-02-01	0
2013-02-02	0
2013-02-03	0
